# Supplementary material for: Processed Food–Sweets Patterns and Related Behaviors with Attention Deficit Hyperactivity Disorder among Children: A Case–Control Study
Source: Nutrients. 2023 Mar 2;15(5):1254. doi: 10.3390/nu15051254 (PMC10005288; doi:10.3390/nu15051254)
Supplement: Supplementary file 1 [file nutrients-15-01254-s001.zip]

Archive with 1 entries (1 files):
- nutrients-2217417-supplementary.pdf
